# Supplementary material for: The association between farm-level antimicrobial usage and resistance of Staphylococcus spp., as the major genus isolated from aerosol samples, in Japanese piggeries
Source: Front Vet Sci. 2023 Jul 24;10:1127819. doi: 10.3389/fvets.2023.1127819 (PMC10411535; doi:10.3389/fvets.2023.1127819)
Supplement: Supplementary file 1 [file Table_1.XLSX]

## Sheet: Supplement 1
	Supplement 1 Distribution of resistance rates against 10 antimicrobials by sampling season
	Antimicrobial	Sampling season	Rasistance rate					n
			Minimum	25th percentile	median	75th percentile	Maximum
	Oxacillin	Cold season	16.7	44.9	65.4	77	94.3	19
		Warm season	0	73.8	80.7	87.8	100	18
	Ampicillin	Cold season	0	29.1	44.4	58.1	83.3	19
		Warm season	0	23.2	46.4	66.7	87.5	18
	Cefazolin	Cold season	0	0	1.9	5.3	22.4	19
		Warm season	0	0	3.5	12.8	79.2	18
	Kanamycin	Cold season	0	4.1	13.3	17.9	100	19
		Warm season	0	0	6.2	18.3	83.3	18
	Gentamycin	Cold season	0	0	0	2.2	65.4	19
		Warm season	0	0	0	1.8	62.5	18
	Erythromycin	Cold season	11.1	30.6	67.9	85.9	100	19
		Warm season	0	37.5	66.7	92	100	18
	Tetracycline	Cold season	13.3	22.7	70.6	89	100	19
		Cold season	0	27.4	57.2	86.5	100	18
	Chloramphenicol	Cold season	0	21.1	39.6	53.3	90.5	19
		Warm season	0	8.5	48	65.8	100	18
	Lincomycin	Cold season	25	75	85.2	100	100	19
		Warm season	42.9	78.3	91.5	100	100	18
	Ciprofloxacin	Cold season	0	0	0	8.5	27.2	19
		Warm season	0	0	0	6.4	41.7	18
	*No isolates showed resistance to vancomycin.
