# Supplementary material for: The association between farm-level antimicrobial usage and resistance of Staphylococcus spp., as the major genus isolated from aerosol samples, in Japanese piggeries
Source: Front Vet Sci. 2023 Jul 24;10:1127819. doi: 10.3389/fvets.2023.1127819 (PMC10411535; doi:10.3389/fvets.2023.1127819)
Supplement: Supplementary file 2 [file Table_2.XLSX]

## Sheet: Supplement 2
	Supplement 2 Distribution of resistance rates against 10 antimicrobials by piggery group
	Antimicrobial	Piggery group	Rasistance rate					n
			Minimum	25th percentile	median	75th percentile	Maximum
	Oxacillin	Sow	0	41.4	58	75.7	100	18
		Fattening	42.4	72.7	78.8	87	96.4	19
	Ampicillin	Sow	0	14.6	31.8	51.1	87.5	18
		Fattening	16.7	40.5	57.1	69.2	86.3	19
	Cefazolin	Sow	0	0	3.3	7.2	79.2	18
		Fattening	0	0	1.9	10.4	22.4	19
	Kanamycin	Sow	0	2.9	11.7	25.2	100	18
		Fattening	0	1.9	7.5	15	83.3	19
	Gentamycin	Sow	0	0	0	2.1	65.4	18
		Fattening	0	0	0	2	52.4	19
	Erythromycin	Sow	0	12.7	48.4	72.6	100	18
		Fattening	21.1	54.2	82.4	100	100	19
	Tetracycline	Sow	0	21.3	37.3	86.5	100	18
		Fattening	16.3	37.1	70.6	87.5	100	19
	Chloramphenicol	Sow	0	7.9	21.1	53.6	83.3	18
		Fattening	6.1	38.3	45.5	69.1	100	19
	Lincomycin	Sow	25	73.8	78.9	98.1	100	18
		Fattening	57.9	84.9	91.7	100	100	19
	Ciprofloxacin	Sow	0	0	0	2	20	18
		Fattening	0	0	0	12.5	41.7	19
	*No isolates showed resistance to vancomycin.
