# Supplementary material for: The association between farm-level antimicrobial usage and resistance of Staphylococcus spp., as the major genus isolated from aerosol samples, in Japanese piggeries
Source: Front Vet Sci. 2023 Jul 24;10:1127819. doi: 10.3389/fvets.2023.1127819 (PMC10411535; doi:10.3389/fvets.2023.1127819)
Supplement: Supplementary file 3 [file Table_3.XLSX]

## Sheet: Supplement 3
	Supplement 3 Distribution of annual DDD-adjusted antimicrobial usage of 12 antimicrobial classes by sampling season
	Antimicrobial	Sampling season	DDD-adjusted usage					n
			Minimum	25th percentile	median	75th percentile	Maximum
	Tetracyclines	Cold season	0	0	6.2	21.1	72.3	19
		Warm season	0	0	4.4	10.4	72.3	18
	Amphenicols	Cold season	0	0	0	2.1	41.7	19
		Warm season	0	0	0	2.2	48.8	18
	Penicillins	Cold season	0	1.7	5.9	15.2	86.7	19
		Warm season	0	1	7.8	30.8	94.7	18
	Cephalosporins	Cold season	0	0	0.03	0.2	3.2	19
		Warm season	0	0	0.01	0.2	3.2	18
	Sulfonamides	Cold season	0	0	0	3.5	97.5	19
		Warm season	0	0	0	2.4	98.5	18
	Pyrimidines	Cold season	0	0	0	3.1	97.5	19
		Warm season	0	0	0	2.4	98.5	18
	Macrolides	Cold season	0	0.01	2.6	17.9	407.7	19
		Warm season	0	0.01	0.8	20.7	86	18
	Lincosamides	Cold season	0	0	0	4.8	74.2	19
		Warm season	0	0	0	6.1	58.1	18
	Aminoglycosides	Cold season	0	0	0	0	53.7	19
		Warm season	0	0	0	1.5	53.7	18
	Quinolones	Cold season	0	0	0.03	0.2	1.9	19
		Cold season	0	0	0.04	0.2	6.9	18
	Polymixins	Cold season	0	0	0	0	47.2	19
		Warm season	0	0	0	0.06	64.7	18
	Pleuromutilins	Cold season	0	0	0	0	33.1	19
		Warm season	0	0	0	0.01	33.1	18
