# Supplementary material for: The association between farm-level antimicrobial usage and resistance of Staphylococcus spp., as the major genus isolated from aerosol samples, in Japanese piggeries
Source: Front Vet Sci. 2023 Jul 24;10:1127819. doi: 10.3389/fvets.2023.1127819 (PMC10411535; doi:10.3389/fvets.2023.1127819)
Supplement: Supplementary file 4 [file Table_4.XLSX]

## Sheet: Supplement 4
	Supplement 4 Distribution of annual DDD-adjusted antimicrobial usage of 12 antimicrobial classes by piggery group
	Antimicrobial	Sampling season	DDD-adjusted usage					n
			Minimum	25th percentile	median	75th percentile	Maximum
	Tetracyclines	Sow	0	0	1.5	6.2	59.3	18
		Fattening	0	2.9	11.2	30	72.3	19
	Amphenicols	Sow	0	0	0	0	2.8	18
		Fattening	0	0	0.3	8.9	48.8	19
	Penicillins	Sow	0	0	0	7.1	16.4	18
		Fattening	3.4	6.3	21.9	53.9	94.7	19
	Cephalosporins	Sow	0	0	0	0	0.2	18
		Fattening	0	0.02	0.2	0.3	3.2	19
	Sulfonamides	Sow	0	0	0	0	32	18
		Fattening	0	0	0.8	6.2	98.5	19
	Pyrimidines	Sow	0	0	0	0	32	18
		Fattening	0	0	0.8	6.2	98.5	19
	Macrolides	Sow	0	0	0.03	2.2	30.1	18
		Fattening	0	0.6	10.4	44.1	407.7	19
	Lincosamides	Sow	0	0	0	0.14	7.4	18
		Fattening	0	0	0.01	35.8	74.2	19
	Aminoglycosides	Sow	0	0	0	0	1.9	18
		Fattening	0	0	0	16.5	53.7	19
	Quinolones	Sow	0	0	0	0.04	0.3	18
		Fattening	0	0.03	0.1	1.2	6.9	19
	Polymixins	Sow	0	0	0	0	5.6	18
		Fattening	0	0	0	3.3	64.7	19
	Pleuromutilins	Sow	0	0	0	0	33.1	18
		Fattening	0	0	0	0.6	18.6	19
